# Supplementary material for: Short- and long-term follow-up outcomes of patients with Brucella endocarditis: a systematic review of 207 Brucella endocarditis Cases
Source: Bioengineered. 2021 Aug 18;12(1):5162–72. doi: 10.1080/21655979.2021.1962683 (PMC8806701; doi:10.1080/21655979.2021.1962683)
Supplement: Supplemental Material [file KBIE_A_1962683_SM9446.zip]

Archive with 5 entries (4 files):
- supplementary/
- supplementary/online Supplementary Table 1.docx
- supplementary/online Supplementary Table 2.docx
- supplementary/online Supplementary Table 3.docx
- supplementary/online Supplementary Table 4.docx
